# Supplementary material for: Small extracellular vesicles secreted from senescent cells promote cancer cell proliferation through EphA2
Source: Nat Commun. 2017 Jun 6;8:15729. doi: 10.1038/ncomms15728 (PMC5467215; doi:10.1038/ncomms15728)
Supplement: Supplementary Data 1 — Lists of proteins identified in control and senescent cell sEVs [file ncomms15728-s2.xlsx]

## Sheet: All identified proteins
	Uniprot ID	Gene name	No. of peptides
			Control	DXR
	1433B_HUMAN	YWHAB	46	45
	1433E_HUMAN	YWHAE	66	54
	1433F_HUMAN	YWHAH	41	29
	1433G_HUMAN	YWHAG	44	47
	1433T_HUMAN	YWHAQ	59	43
	1433Z_HUMAN	YWHAZ	75	57
	1A03_HUMAN	HLA-A	10	16
	1C07_HUMAN	HLA-C	0	12
	2AAA_HUMAN	PPP2R1A	3	5
	4F2_HUMAN	SLC3A2	42	62
	5NTD_HUMAN	NT5E	98	109
	6PGD_HUMAN	PGD	11	10
	A2MG_HUMAN	A2M	440	189
	AAAT_HUMAN	SLC1A5	48	41
	ACLY_HUMAN	ACLY	3	3
	ACOC_HUMAN	ACO1	13	6
	ACTA_HUMAN	ACTA2	131	82
	ACTG_HUMAN	ACTG1	267	178
	ACTN1_HUMAN	ACTN1	0	10
	ACTN4_HUMAN	ACTN4	0	12
	ACTZ_HUMAN	ACTR1A	0	5
	ADA10_HUMAN	ADAM10	53	29
	ADAM9_HUMAN	ADAM9	8	9
	ADHX_HUMAN	ADH5	1	4
	ADK_HUMAN	ADK	6	5
	AK1A1_HUMAN	AKR1A1	13	9
	AK1C1_HUMAN	AKR1C1	6	1
	AL1L1_HUMAN	ALDH1L1	6	0
	AL9A1_HUMAN	ALDH9A1	1	2
	ALBU_HUMAN	ALB	198	57
	ALDOA_HUMAN	ALDOA	18	47
	ALDR_HUMAN	AKR1B1	6	2
	AMGO2_HUMAN	AMIGO2	0	5
	AMYP_HUMAN	AMY2A	13	4
	ANT3_HUMAN	SERPINC1	42	33
	ANX11_HUMAN	ANXA11	7	22
	ANXA1_HUMAN	ANXA1	45	66
	ANXA2_HUMAN	ANXA2	155	161
	ANXA3_HUMAN	ANXA3	4	16
	ANXA4_HUMAN	ANXA4	10	50
	ANXA5_HUMAN	ANXA5	83	71
	ANXA6_HUMAN	ANXA6	23	116
	ANXA7_HUMAN	ANXA7	1	12
	AP2B1_HUMAN	AP2B1	0	2
	AP2S1_HUMAN	AP2S1	0	2
	APOA1_HUMAN	APOA1	11	0
	APOE_HUMAN	APOE	14	11
	APOM_HUMAN	APOM	10	4
	APT_HUMAN	APRT	6	11
	ARF1_HUMAN	ARF1	38	48
	ARF4_HUMAN	ARF4	38	41
	ARF5_HUMAN	ARF5	15	27
	ARF6_HUMAN	ARF6	15	16
	ARFP1_HUMAN	ARFIP1	0	2
	ARL15_HUMAN	ARL15	6	3
	ARL3_HUMAN	ARL3	1	5
	ARL8B_HUMAN	ARL8B	6	16
	ARP2_HUMAN	ACTR2	3	12
	ARP3_HUMAN	ACTR3	0	14
	ARPC2_HUMAN	ARPC2	3	16
	ARPC3_HUMAN	ARPC3	3	9
	ARPC4_HUMAN	ARPC4	17	22
	ARPC5_HUMAN	ARPC5	3	6
	ARRD1_HUMAN	ARRDC1	15	5
	ARY2_HUMAN	NAT2	0	2
	ASSY_HUMAN	ASS1	6	5
	ASXL2_HUMAN	ASXL2	0	2
	AT1A1_HUMAN	ATP1A1	42	102
	AT1B1_HUMAN	ATP1B1	0	11
	AT1B3_HUMAN	ATP1B3	8	10
	AT2B4_HUMAN	ATP2B4	1	31
	AT8B1_HUMAN	ATP8B1	0	3
	ATRAP_HUMAN	AGTRAP	14	5
	ATS13_HUMAN	ADAMTS13	0	2
	ATX2_HUMAN	ATXN2	14	7
	B2MG_HUMAN	B2M	1	5
	B4GA1_HUMAN	B4GAT1	11	8
	BAF_HUMAN	BANF1	0	15
	BAIP2_HUMAN	BAIAP2	0	4
	BASI_HUMAN	BSG	39	61
	BAX_HUMAN	BAX	0	8
	BGH3_HUMAN	TGFBI	65	9
	BIEA_HUMAN	BLVRA	0	2
	BMP1_HUMAN	BMP1	6	9
	BROX_HUMAN	BROX	23	10
	C1QT3_HUMAN	C1QTNF3	23	10
	C99L2_HUMAN	CD99L2	0	3
	CA2D1_HUMAN	CACNA2D1	14	85
	CAB39_HUMAN	CAB39	3	8
	CADH2_HUMAN	CDH2	0	8
	CALM_HUMAN	CALM1/CALM2/CALM3	6	34
	CAND1_HUMAN	CAND1	0	3
	CAP1_HUMAN	CAP1	14	17
	CAPZB_HUMAN	CAPZB	3	7
	CATD_HUMAN	CTSD	0	5
	CAV1_HUMAN	CAV1	8	26
	CAZA1_HUMAN	CAPZA1	7	9
	CAZA2_HUMAN	CAPZA2	0	7
	CBPN_HUMAN	CPN1	17	9
	CBR1_HUMAN	CBR1	1	11
	CC50A_HUMAN	TMEM30A	0	8
	CCD80_HUMAN	CCDC80	13	0
	CCNY_HUMAN	CCNY	0	9
	CD109_HUMAN	CD109	1	2
	CD151_HUMAN	CD151	44	43
	CD166_HUMAN	ALCAM	3	7
	CD276_HUMAN	CD276	4	5
	CD44_HUMAN	CD44	62	65
	CD47_HUMAN	CD47	1	3
	CD59_HUMAN	CD59	28	23
	CD5L_HUMAN	CD5L	11	0
	CD63_HUMAN	CD63	35	28
	CD81_HUMAN	CD81	59	55
	CD82_HUMAN	CD82	18	15
	CD9_HUMAN	CD9	41	29
	CDC42_HUMAN	CDC42	24	27
	CEMIP_HUMAN	CEMIP	7	5
	CEP55_HUMAN	CEP55	7	0
	CERU_HUMAN	CP	3	0
	CFAB_HUMAN	CFB	4	2
	CFAH_HUMAN	CFH	8	0
	CHIP_HUMAN	STUB1	0	8
	CHM1A_HUMAN	CHMP1A	6	2
	CHM1B_HUMAN	CHMP1B	8	8
	CHM2A_HUMAN	CHMP2A	24	12
	CHM4B_HUMAN	CHMP4B	6	9
	CHMP3_HUMAN	CHMP3	0	5
	CHMP5_HUMAN	CHMP5	7	6
	CHMP6_HUMAN	CHMP6	0	9
	CKLF6_HUMAN	CMTM6	6	6
	CKLF7_HUMAN	CMTM7	3	5
	CLC11_HUMAN	CLEC11A	13	8
	CLD1_HUMAN	CLDN1	0	5
	CLH1_HUMAN	CLTC	0	8
	CLIC1_HUMAN	CLIC1	42	35
	CLIC4_HUMAN	CLIC4	44	49
	CLUS_HUMAN	CLU	24	9
	CN37_HUMAN	CNP	0	6
	CNDP2_HUMAN	CNDP2	0	2
	CNTN1_HUMAN	CNTN1	7	0
	CO3_HUMAN	C3	246	139
	CO4A_HUMAN	C4A	34	7
	CO5_HUMAN	C5	4	5
	CO6A1_HUMAN	COL6A1	32	20
	CO6A2_HUMAN	COL6A2	4	2
	CO6A3_HUMAN	COL6A3	3	5
	CO7_HUMAN	C7	3	0
	CO8B_HUMAN	C8B	7	3
	CO9_HUMAN	C9	14	5
	COF1_HUMAN	CFL1	42	50
	COF2_HUMAN	CFL2	11	19
	COMP_HUMAN	COMP	7	4
	COTL1_HUMAN	COTL1	1	8
	CPNE3_HUMAN	CPNE3	4	7
	CPNS1_HUMAN	CAPNS1	1	12
	CRIM1_HUMAN	CRIM1	0	3
	CSPG2_HUMAN	VCAN	489	21
	CSRP1_HUMAN	CSRP1	0	2
	CTL1_HUMAN	SLC44A1	6	9
	CTL2_HUMAN	SLC44A2	8	23
	CTNA1_HUMAN	CTNNA1	3	27
	CTNB1_HUMAN	CTNNB1	1	28
	CTND1_HUMAN	CTNND1	0	4
	CTR1_HUMAN	SLC7A1	10	12
	CXA1_HUMAN	GJA1	7	15
	CXAR_HUMAN	CXADR	0	2
	CYBR1_HUMAN	CYBRD1	3	8
	CYFP1_HUMAN	CYFIP1	1	12
	CYR61_HUMAN	CYR61	6	0
	DAG1_HUMAN	DAG1	1	11
	DCBD2_HUMAN	DCBLD2	0	2
	DCXR_HUMAN	DCXR	6	3
	DDAH1_HUMAN	DDAH1	0	4
	DDTL_HUMAN	DDTL	0	2
	DEOC_HUMAN	DERA	0	2
	DEST_HUMAN	DSTN	11	23
	DIP2B_HUMAN	DIP2B	1	2
	DNJC5_HUMAN	DNAJC5	0	3
	DNSL1_HUMAN	DNASE1L1	1	17
	DPYL2_HUMAN	DPYSL2	0	3
	DYR_HUMAN	DHFR	3	4
	EDIL3_HUMAN	EDIL3	270	185
	EF1A1_HUMAN	EEF1A1	94	84
	EF1G_HUMAN	EEF1G	0	5
	EF2_HUMAN	EEF2	27	40
	EHD1_HUMAN	EHD1	14	61
	EHD2_HUMAN	EHD2	37	40
	EHD3_HUMAN	EHD3	11	26
	ELOB_HUMAN	TCEB2	0	2
	ENOA_HUMAN	ENO1	75	94
	EPHA2_HUMAN	EPHA2 (EphA2)	13	135
	EPHB2_HUMAN	EPHB2	6	19
	EVA1B_HUMAN	EVA1B	6	9
	EXPH5_HUMAN	EXPH5	4	2
	EXT1_HUMAN	EXT1	13	5
	EXT2_HUMAN	EXT2	4	2
	EZRI_HUMAN	EZR	49	85
	F13A_HUMAN	F13A1	8	5
	F234A_HUMAN	FAM234A	1	5
	FA10_HUMAN	F10	13	7
	FA49B_HUMAN	FAM49B	0	7
	FA5_HUMAN	F5	48	36
	FABP5_HUMAN	FABP5	0	5
	FBLN1_HUMAN	FBLN1	118	39
	FERM2_HUMAN	FERMT2	1	43
	FETA_HUMAN	AFP	17	9
	FETUA_HUMAN	AHSG	59	34
	FHL2_HUMAN	FHL2	0	16
	FIBA_HUMAN	FGA	68	3
	FIBB_HUMAN	FGB	35	5
	FIBG_HUMAN	FGG	24	2
	FINC_HUMAN	FN1	83	114
	FLNA_HUMAN	FLNA	18	26
	FLOT1_HUMAN	FLOT1	1	39
	FLOT2_HUMAN	FLOT2	1	19
	FMNL2_HUMAN	FMNL2	4	1
	FMOD_HUMAN	FMOD	3	0
	FRIH_HUMAN	FTH1	32	20
	FSCN1_HUMAN	FSCN1	1	5
	G3P_HUMAN	GAPDH	63	72
	G6PD_HUMAN	G6PD	0	16
	G6PI_HUMAN	GPI	15	10
	GALK1_HUMAN	GALK1	15	7
	GANAB_HUMAN	GANAB	6	0
	GAPR1_HUMAN	GLIPR2	13	7
	GBB1_HUMAN	GNB1	35	27
	GBB2_HUMAN	GNB2	42	26
	GBB4_HUMAN	GNB4	0	19
	GBG12_HUMAN	GNG12	0	16
	GDIB_HUMAN	GDI2	28	58
	GDIR1_HUMAN	ARHGDIA	8	12
	GDN_HUMAN	SERPINE2	23	16
	GELS_HUMAN	GSN	38	22
	GIPC1_HUMAN	GIPC1	1	7
	GLOD4_HUMAN	GLOD4	4	5
	GMFB_HUMAN	GMFB	0	3
	GNA11_HUMAN	GNA11	11	24
	GNA13_HUMAN	GNA13	0	19
	GNAI1_HUMAN	GNAI1	0	32
	GNAI2_HUMAN	GNAI2	60	61
	GNAI3_HUMAN	GNAI3	27	44
	GNAQ_HUMAN	GNAQ	0	24
	GNAS1_HUMAN	GNAS	13	24
	GOGA7_HUMAN	GOLGA7	1	12
	GPC6_HUMAN	GPC6	1	2
	GPX1_HUMAN	GPX1	1	4
	GREM1_HUMAN	GREM1	1	2
	GSTA5_HUMAN	GSTA5	6	3
	GSTM2_HUMAN	GSTM2	13	5
	GSTO1_HUMAN	GSTO1	0	10
	GSTP1_HUMAN	GSTP1	8	23
	GTR1_HUMAN	SLC2A1	120	92
	H12_HUMAN	HIST1H1C	0	18
	H14_HUMAN	HIST1H1E	0	16
	H15_HUMAN	HIST1H1B	0	9
	H2A2A_HUMAN	HIST2H2AA3/HIST2H2AA4	37	124
	H2AV_HUMAN	H2AFV	0	65
	H2AX_HUMAN	H2AFX	0	79
	H2AY_HUMAN	H2AFY	0	68
	H2B1B_HUMAN	HIST1H2BB	38	140
	H2B1L_HUMAN	HIST1H2BL	41	136
	H33_HUMAN	H3F3A/H3F3B	11	77
	H4_HUMAN	HIST1H4A/HIST1H4B/HIST1H4C/HIST1H4D/HIST1H4E/HIST1H4F/HIST1H4H/HIST1H4I/HIST1H4J/HIST1H4K/HIST1H4L/HIST2H4A/HIST2H4B/HIST4H4	46	339
	HBA_HUMAN	HBA1/HBA2	280	145
	HBB_HUMAN	HBB	52	24
	HEBP1_HUMAN	HEBP1	3	5
	HEP2_HUMAN	SERPIND1	1	3
	HP1B3_HUMAN	HP1BP3	0	22
	HPCL1_HUMAN	HPCAL1	4	8
	HPLN1_HUMAN	HAPLN1	10	1
	HPT_HUMAN	HP	46	5
	HRG1_HUMAN	SLC48A1	0	2
	HS71A_HUMAN	HSPA1A	111	68
	HS90A_HUMAN	HSP90AA1	73	63
	HS90B_HUMAN	HSP90AB1	69	55
	HSP7C_HUMAN	HSPA8	197	123
	HSPB1_HUMAN	HSPB1	3	19
	HTRA1_HUMAN	HTRA1	103	20
	HV101_HUMAN	N/A	3	0
	I5P1_HUMAN	INPP5A	0	2
	IF4A1_HUMAN	EIF4A1	7	19
	IF5A1_HUMAN	EIF5A	3	12
	IGHA1_HUMAN	IGHA1	37	0
	IGHG1_HUMAN	IGHG1	23	0
	IGHG2_HUMAN	IGHG2	15	0
	IGHG3_HUMAN	IGHG3	14	0
	IGHM_HUMAN	IGHM	18	0
	IGJ_HUMAN	JCHAIN	11	2
	IGKC_HUMAN	IGKC	35	0
	IGLL5_HUMAN	IGLL5	24	3
	IGSF8_HUMAN	IGSF8	45	24
	ILK_HUMAN	ILK	0	11
	IMB1_HUMAN	KPNB1	3	5
	IPYR_HUMAN	PPA1	0	2
	IQGA1_HUMAN	IQGAP1	0	3
	IST1_HUMAN	IST1	51	26
	ITA11_HUMAN	ITGA11	0	13
	ITA2_HUMAN	ITGA2	45	71
	ITA2B_HUMAN	ITGA2B	3	1
	ITA3_HUMAN	ITGA3	101	124
	ITA4_HUMAN	ITGA4	1	2
	ITA5_HUMAN	ITGA5	25	15
	ITA6_HUMAN	ITGA6	14	6
	ITA7_HUMAN	ITGA7	4	47
	ITAV_HUMAN	ITGAV	60	64
	ITB1_HUMAN	ITGB1	183	190
	ITB3_HUMAN	ITGB3	11	0
	ITB5_HUMAN	ITGB5	31	34
	ITIH2_HUMAN	ITIH2	114	29
	ITIH3_HUMAN	ITIH3	27	9
	ITM2B_HUMAN	ITM2B	4	9
	JAM1_HUMAN	F11R	0	5
	K1C10_HUMAN	KRT10	127	64
	K1C14_HUMAN	KRT14	37	13
	K1C9_HUMAN	KRT9	117	60
	K22E_HUMAN	KRT2	131	70
	K2C1_HUMAN	KRT1	243	130
	K2C5_HUMAN	KRT5	25	13
	K2C6A_HUMAN	KRT6A	32	0
	KAD1_HUMAN	AK1	0	2
	KAPCB_HUMAN	PRKACB	0	2
	KCY_HUMAN	CMPK1	0	2
	KPYM_HUMAN	PKM	77	102
	KTN1_HUMAN	KTN1	4	2
	KV101_HUMAN	N/A	3	0
	KV204_HUMAN	N/A	11	1
	KV302_HUMAN	N/A	4	0
	KV303_HUMAN	N/A	7	2
	LAC2_HUMAN	IGLC2	27	0
	LAMA4_HUMAN	LAMA4	3	0
	LAMB1_HUMAN	LAMB1	27	9
	LAMC1_HUMAN	LAMC1	23	2
	LAMP1_HUMAN	LAMP1	1	26
	LAMP2_HUMAN	LAMP2	7	16
	LANC1_HUMAN	LANCL1	1	6
	LAP4A_HUMAN	LAPTM4A	0	6
	LAT1_HUMAN	SLC7A5	20	24
	LDHA_HUMAN	LDHA	38	43
	LDHB_HUMAN	LDHB	58	47
	LEG1_HUMAN	LGALS1	20	28
	LG3BP_HUMAN	LGALS3BP	125	67
	LIMS1_HUMAN	LIMS1	8	10
	LIN7C_HUMAN	LIN7C	0	5
	LOXL2_HUMAN	LOXL2	13	2
	LRP1_HUMAN	LRP1	8	10
	LTOR1_HUMAN	LAMTOR1	0	7
	LTOR3_HUMAN	LAMTOR3	0	4
	LUM_HUMAN	LUM	44	29
	MARCS_HUMAN	MARCKS	14	19
	MARE2_HUMAN	MAPRE2	1	2
	MB12A_HUMAN	MVB12A	8	6
	MB12B_HUMAN	MVB12B	0	3
	MCP_HUMAN	CD46	0	2
	MDHC_HUMAN	MDH1	0	7
	MEG10_HUMAN	MEGF10	10	5
	MENTO_HUMAN	STARD3NL	0	4
	MET_HUMAN	MET	0	7
	MFGM_HUMAN	MFGE8	415	154
	MFSD1_HUMAN	MFSD1	0	2
	MIF_HUMAN	MIF	4	9
	MIME_HUMAN	OGN	15	10
	MITD1_HUMAN	MITD1	24	4
	MK01_HUMAN	MAPK1	3	4
	ML12A_HUMAN	MYL12A	0	12
	MMP14_HUMAN	MMP14	7	19
	MMP2_HUMAN	MMP2	3	4
	MOB1A_HUMAN	MOB1A	4	6
	MOES_HUMAN	MSN	73	109
	MOT1_HUMAN	SLC16A1	1	9
	MOT4_HUMAN	SLC16A3	21	29
	MOT5_HUMAN	SLC16A4	0	2
	MPZL1_HUMAN	MPZL1	0	6
	MVP_HUMAN	MVP	6	39
	MYADM_HUMAN	MYADM	28	22
	MYBPP_HUMAN	MYCBPAP	0	2
	MYH9_HUMAN	MYH9	0	23
	MYL6_HUMAN	MYL6	4	30
	MYO1C_HUMAN	MYO1C	7	11
	MYOF_HUMAN	MYOF	0	81
	NCKP1_HUMAN	NCKAP1	1	4
	NCS1_HUMAN	NCS1	0	3
	NDKA_HUMAN	NME1	6	19
	NDKB_HUMAN	NME2	8	18
	NIBL1_HUMAN	FAM129B	3	36
	NICA_HUMAN	NCSTN	0	3
	NID1_HUMAN	NID1	8	4
	NINJ1_HUMAN	NINJ1	0	7
	NPTN_HUMAN	NPTN	1	6
	NQO1_HUMAN	NQO1	0	9
	NRP1_HUMAN	NRP1	10	15
	NTF2_HUMAN	NUTF2	0	5
	OLA1_HUMAN	OLA1	0	4
	PA1B2_HUMAN	PAFAH1B2	1	5
	PACN3_HUMAN	PACSIN3	0	2
	PAI1_HUMAN	SERPINE1	24	59
	PAPP1_HUMAN	PAPPA	1	2
	PARD3_HUMAN	PARD3	1	2
	PARK7_HUMAN	PARK7	0	8
	PARVA_HUMAN	PARVA	0	5
	PARVB_HUMAN	PARVB	6	6
	PDC10_HUMAN	PDCD10	0	4
	PDC6I_HUMAN	PDCD6IP (Alix)	160	69
	PDCD6_HUMAN	PDCD6	13	16
	PEAK1_HUMAN	PEAK1	0	2
	PEBP1_HUMAN	PEBP1	8	9
	PEDF_HUMAN	SERPINF1	91	44
	PEF1_HUMAN	PEF1	0	2
	PFKAP_HUMAN	PFKP	1	4
	PGAM1_HUMAN	PGAM1	1	23
	PGK1_HUMAN	PGK1	32	55
	PKP2_HUMAN	PKP2	0	9
	PLAK_HUMAN	JUP	3	17
	PLMN_HUMAN	PLG	3	0
	PLOD1_HUMAN	PLOD1	0	10
	PLPP4_HUMAN	PLPP4	0	2
	PLS1_HUMAN	PLSCR1	6	1
	PLS3_HUMAN	PLSCR3	31	29
	PLST_HUMAN	PLS3	0	9
	PLXB1_HUMAN	PLXNB1	0	5
	PLXB2_HUMAN	PLXNB2	0	38
	POSTN_HUMAN	POSTN	15	1
	PP1A_HUMAN	PPP1CA	0	19
	PP1B_HUMAN	PPP1CB	1	21
	PP2AA_HUMAN	PPP2CA	4	2
	PPAC_HUMAN	ACP1	1	5
	PPAL_HUMAN	ACP2	0	9
	PPIA_HUMAN	PPIA	23	46
	PPIB_HUMAN	PPIB	6	3
	PPIC_HUMAN	PPIC	7	5
	PRDX1_HUMAN	PRDX1	15	28
	PRDX2_HUMAN	PRDX2	10	19
	PRDX5_HUMAN	PRDX5	0	10
	PRDX6_HUMAN	PRDX6	1	18
	PROF1_HUMAN	PFN1	18	24
	PROF2_HUMAN	PFN2	1	5
	PRPS1_HUMAN	PRPS1	0	5
	PRS10_HUMAN	PSMC6	0	4
	PRS23_HUMAN	PRSS23	70	61
	PRS6A_HUMAN	PSMC3	0	2
	PRS7_HUMAN	PSMC2	0	2
	PRS8_HUMAN	PSMC5	0	3
	PSA1_HUMAN	PSMA1	35	19
	PSA2_HUMAN	PSMA2	38	23
	PSA3_HUMAN	PSMA3	28	12
	PSA4_HUMAN	PSMA4	35	20
	PSA5_HUMAN	PSMA5	35	20
	PSA6_HUMAN	PSMA6	49	24
	PSA7_HUMAN	PSMA7	39	18
	PSB1_HUMAN	PSMB1	39	33
	PSB2_HUMAN	PSMB2	30	16
	PSB3_HUMAN	PSMB3	38	23
	PSB4_HUMAN	PSMB4	15	10
	PSB5_HUMAN	PSMB5	34	26
	PSB6_HUMAN	PSMB6	17	12
	PSB7_HUMAN	PSMB7	20	8
	PSB8_HUMAN	PSMB8	0	2
	PSD11_HUMAN	PSMD11	0	5
	PSD13_HUMAN	PSMD13	0	7
	PSDE_HUMAN	PSMD14	0	6
	PSMD2_HUMAN	PSMD2	1	5
	PSMD6_HUMAN	PSMD6	0	2
	PSMD7_HUMAN	PSMD7	0	5
	PSME1_HUMAN	PSME1	0	2
	PSME2_HUMAN	PSME2	0	2
	PSN1_HUMAN	PSEN1	0	5
	PTK7_HUMAN	PTK7	1	18
	PTTG_HUMAN	PTTG1IP	0	4
	PTX3_HUMAN	PTX3	210	34
	PUR9_HUMAN	ATIC	3	4
	PVR_HUMAN	PVR	0	5
	PXDN_HUMAN	PXDN	46	9
	PYGB_HUMAN	PYGB	8	2
	PYGL_HUMAN	PYGL	14	2
	QSOX1_HUMAN	QSOX1	7	7
	RAB10_HUMAN	RAB10	34	28
	RAB13_HUMAN	RAB13	0	17
	RAB14_HUMAN	RAB14	6	19
	RAB1A_HUMAN	RAB1A	44	37
	RAB1B_HUMAN	RAB1B	38	35
	RAB21_HUMAN	RAB21	3	9
	RAB2A_HUMAN	RAB2A	11	19
	RAB34_HUMAN	RAB34	0	12
	RAB35_HUMAN	RAB35	30	20
	RAB4A_HUMAN	RAB4A	4	5
	RAB5A_HUMAN	RAB5A	27	23
	RAB5B_HUMAN	RAB5B	20	25
	RAB5C_HUMAN	RAB5C	37	39
	RAB6A_HUMAN	RAB6A	3	8
	RAB7A_HUMAN	RAB7A	34	61
	RAB8A_HUMAN	RAB8A	23	19
	RAB8B_HUMAN	RAB8B	21	17
	RAB9A_HUMAN	RAB9A	0	3
	RAC1_HUMAN	RAC1	38	38
	RACK1_HUMAN	RACK1	0	2
	RADI_HUMAN	RDX	0	44
	RAI3_HUMAN	GPRC5A	8	46
	RALA_HUMAN	RALA	10	21
	RALB_HUMAN	RALB	7	16
	RAN_HUMAN	RAN	42	16
	RAP1A_HUMAN	RAP1A	41	37
	RAP1B_HUMAN	RAP1B	52	48
	RAP2B_HUMAN	RAP2B	14	28
	RAP2C_HUMAN	RAP2C	8	24
	RASH_HUMAN	HRAS	14	29
	RASK_HUMAN	KRAS	10	16
	RASN_HUMAN	NRAS	14	31
	RB11B_HUMAN	RAB11B	59	40
	RB22A_HUMAN	RAB22A	0	6
	RFTN1_HUMAN	RFTN1	0	21
	RGS20_HUMAN	RGS20	0	2
	RHEB_HUMAN	RHEB	4	3
	RHOA_HUMAN	RHOA	39	33
	RHOB_HUMAN	RHOB	0	9
	RHOC_HUMAN	RHOC	34	31
	RHOG_HUMAN	RHOG	20	22
	RINI_HUMAN	RNH1	0	2
	RL11_HUMAN	RPL11	0	3
	RL12_HUMAN	RPL12	0	2
	RL18_HUMAN	RPL18	0	2
	RL40_HUMAN	UBA52	75	57
	RL5_HUMAN	RPL5	0	3
	RL9_HUMAN	RPL9/RPL9P7/RPL9P8/RPL9P9	0	2
	RLA0_HUMAN	RPLP0	0	7
	RLA2_HUMAN	RPLP2	0	5
	RRAGA_HUMAN	RRAGA	0	3
	RRAS_HUMAN	RRAS	21	43
	RRAS2_HUMAN	RRAS2	15	43
	RS12_HUMAN	RPS12	7	6
	RS15A_HUMAN	RPS15A	0	4
	RS16_HUMAN	RPS16	4	8
	RS18_HUMAN	RPS18	0	12
	RS3_HUMAN	RPS3	0	7
	RS3A_HUMAN	RPS3A	0	2
	RS4X_HUMAN	RPS4X	0	7
	RS5_HUMAN	RPS5	0	4
	RS8_HUMAN	RPS8	0	3
	RSSA_HUMAN	RPSA	0	9
	RSU1_HUMAN	RSU1	10	14
	RTN4_HUMAN	RTN4	0	9
	RUVB1_HUMAN	RUVBL1	0	2
	S10A6_HUMAN	S100A6	0	6
	S10AA_HUMAN	S100A10	0	3
	S10AB_HUMAN	S100A11	0	15
	S10AD_HUMAN	S100A13	0	12
	S10AG_HUMAN	S100A16	0	9
	S26A2_HUMAN	SLC26A2	0	9
	S29A1_HUMAN	SLC29A1	15	9
	S38A2_HUMAN	SLC38A2	1	11
	S39A1_HUMAN	SLC39A1	0	5
	S39AA_HUMAN	SLC39A10	0	2
	S39AE_HUMAN	SLC39A14	1	6
	SAHH_HUMAN	AHCY	93	47
	SAR1A_HUMAN	SAR1A	6	6
	SCAM3_HUMAN	SCAMP3	1	7
	SCRB2_HUMAN	SCARB2	0	17
	SDC1_HUMAN	SDC1	1	4
	SDC2_HUMAN	SDC2	7	3
	SDC4_HUMAN	SDC4	0	4
	SDCB1_HUMAN	SDCBP	84	40
	SEPR_HUMAN	FAP	8	22
	SEPT2_HUMAN	41153	0	5
	SERC_HUMAN	PSAT1	13	5
	SERC1_HUMAN	SERINC1	0	5
	SERC3_HUMAN	SERINC3	0	2
	SERC5_HUMAN	SERINC5	15	8
	SFRP1_HUMAN	SFRP1	25	11
	SH3G1_HUMAN	SH3GL1	0	4
	SH3L1_HUMAN	SH3BGRL	0	5
	SH3L3_HUMAN	SH3BGRL3	0	8
	SHSA4_HUMAN	SHISA4	1	8
	SIAS_HUMAN	NANS	1	5
	SNAA_HUMAN	NAPA	8	12
	SNG2_HUMAN	SYNGR2	0	2
	SNP23_HUMAN	SNAP23	0	9
	SNX17_HUMAN	SNX17	0	2
	SNX3_HUMAN	SNX3	0	5
	SODC_HUMAN	SOD1	0	2
	SORCN_HUMAN	SRI	4	14
	SPAST_HUMAN	SPAST	1	2
	SPEE_HUMAN	SRM	0	4
	SRC_HUMAN	SRC	3	6
	STC2_HUMAN	STC2	18	2
	STEA3_HUMAN	STEAP3	1	4
	STOM_HUMAN	STOM	58	42
	STX12_HUMAN	STX12	4	8
	STX4_HUMAN	STX4	0	18
	STX6_HUMAN	STX6	0	3
	STX7_HUMAN	STX7	0	6
	STXB1_HUMAN	STXBP1	0	3
	STXB3_HUMAN	STXBP3	0	5
	SYT1_HUMAN	SYT1	0	2
	T106B_HUMAN	TMEM106B	0	7
	TAGL_HUMAN	TAGLN	1	40
	TAGL2_HUMAN	TAGLN2	21	26
	TBA1B_HUMAN	TUBA1B	101	91
	TBA4A_HUMAN	TUBA4A	86	71
	TBB1_HUMAN	TUBB1	49	38
	TBB4B_HUMAN	TUBB4B	69	91
	TBB5_HUMAN	TUBB	80	106
	TCPA_HUMAN	TCP1	0	2
	TCPB_HUMAN	CCT2	3	4
	TCPD_HUMAN	CCT4	0	2
	TCPG_HUMAN	CCT3	0	2
	TCPQ_HUMAN	CCT8	0	5
	TCPZ_HUMAN	CCT6A	0	2
	TCTP_HUMAN	TPT1	0	5
	TERA_HUMAN	VCP	4	15
	TF_HUMAN	F3	4	12
	TFR1_HUMAN	TFRC	27	25
	TGFB2_HUMAN	TGFB2	8	0
	TGM2_HUMAN	TGM2	0	18
	THBG_HUMAN	SERPINA7	7	5
	THIO_HUMAN	TXN	10	11
	THRB_HUMAN	F2	156	70
	THY1_HUMAN	THY1	34	31
	TIGAR_HUMAN	TIGAR	0	3
	TIMP2_HUMAN	TIMP2	1	3
	TITIN_HUMAN	TTN	6	5
	TKT_HUMAN	TKT	0	26
	TLN1_HUMAN	TLN1	32	62
	TM50A_HUMAN	TMEM50A	10	6
	TM55A_HUMAN	TMEM55A	0	2
	TMEM2_HUMAN	TMEM2	0	2
	TMM47_HUMAN	TMEM47	0	3
	TNR6_HUMAN	FAS	0	19
	TOLIP_HUMAN	TOLLIP	0	4
	TP4A1_HUMAN	PTP4A1	0	2
	TPA_HUMAN	PLAT	6	0
	TPIS_HUMAN	TPI1	39	42
	TR10B_HUMAN	TNFRSF10B	0	5
	TR10D_HUMAN	TNFRSF10D	0	5
	TRFE_HUMAN	TF	45	8
	TRFL_HUMAN	LTF	17	9
	TS101_HUMAN	TSG101	11	9
	TSN10_HUMAN	TSPAN10	0	2
	TSN14_HUMAN	TSPAN14	25	12
	TSN3_HUMAN	TSPAN3	0	5
	TSN4_HUMAN	TSPAN4	17	9
	TSN5_HUMAN	TSPAN5	13	6
	TSN6_HUMAN	TSPAN6	18	9
	TSN9_HUMAN	TSPAN9	1	5
	TSP1_HUMAN	THBS1	238	110
	TTYH3_HUMAN	TTYH3	21	19
	TX1B3_HUMAN	TAX1BP3	0	5
	UB2L3_HUMAN	UBE2L3	0	5
	UB2V1_HUMAN	UBE2V1	0	5
	UBC12_HUMAN	UBE2M	0	3
	UBE2N_HUMAN	UBE2N	6	9
	UBTD1_HUMAN	UBTD1	3	5
	UCHL1_HUMAN	UCHL1	3	26
	URP2_HUMAN	FERMT3	15	9
	VA0D1_HUMAN	ATP6V0D1	4	11
	VAMP2_HUMAN	VAMP2	0	15
	VAMP3_HUMAN	VAMP3	11	28
	VAMP5_HUMAN	VAMP5	6	9
	VAMP7_HUMAN	VAMP7	0	13
	VAT1_HUMAN	VAT1	0	9
	VATE1_HUMAN	ATP6V1E1	0	5
	VATL_HUMAN	ATP6V0C	3	3
	VIME_HUMAN	VIM	0	28
	VINC_HUMAN	VCL	17	55
	VP26A_HUMAN	VPS26A	0	5
	VP37B_HUMAN	VPS37B	20	16
	VPP1_HUMAN	ATP6V0A1	1	4
	VPS28_HUMAN	VPS28	23	18
	VPS29_HUMAN	VPS29	0	7
	VPS35_HUMAN	VPS35	0	3
	VPS4B_HUMAN	VPS4B	1	5
	VTA1_HUMAN	VTA1	6	7
	VTDB_HUMAN	GC	13	5
	VTNC_HUMAN	VTN	6	5
	WDR1_HUMAN	WDR1	11	21
	WLS_HUMAN	WLS	0	3
	WNT5B_HUMAN	WNT5B	24	15
	XPP1_HUMAN	XPNPEP1	0	2
	XRCC6_HUMAN	XRCC6	0	5
	XRP2_HUMAN	RP2	1	10
	YKT6_HUMAN	YKT6	0	7

## Sheet: Enriched in control-RPE1 exo
	Uniprot ID	Gene name	No. of peptides
			Control	DXR
	CSPG2_HUMAN	VCAN	489	21
	PTX3_HUMAN	PTX3	210	34
	HTRA1_HUMAN	HTRA1	103	20
	FIBA_HUMAN	FGA	68	3
	BGH3_HUMAN	TGFBI	65	9
	HPT_HUMAN	HP	46	5
	PXDN_HUMAN	PXDN	46	9
	TRFE_HUMAN	TF	45	8
	IGHA1_HUMAN	IGHA1	37	0
	FIBB_HUMAN	FGB	35	5
	IGKC_HUMAN	IGKC	35	0
	K2C6A_HUMAN	KRT6A	32	0
	LAC2_HUMAN	IGLC2	27	0
	FIBG_HUMAN	FGG	24	2
	IGLL5_HUMAN	IGLL5	24	3
	MITD1_HUMAN	MITD1	24	4
	IGHG1_HUMAN	IGHG1	23	0
	LAMC1_HUMAN	LAMC1	23	2
	IGHM_HUMAN	IGHM	18	0
	STC2_HUMAN	STC2	18	2
	IGHG2_HUMAN	IGHG2	15	0
	POSTN_HUMAN	POSTN	15	1
	IGHG3_HUMAN	IGHG3	14	0
	PYGL_HUMAN	PYGL	14	2
	CCD80_HUMAN	CCDC80	13	0
	LOXL2_HUMAN	LOXL2	13	2
	APOA1_HUMAN	APOA1	11	0
	CD5L_HUMAN	CD5L	11	0
	ITB3_HUMAN	ITGB3	11	0
	KV204_HUMAN	N/A	11	1
	HPLN1_HUMAN	HAPLN1	10	1
	CFAH_HUMAN	CFH	8	0
	TGFB2_HUMAN	TGFB2	8	0
	CEP55_HUMAN	CEP55	7	0
	CNTN1_HUMAN	CNTN1	7	0

## Sheet: Enriched in DXR-RPE1 exo
	Uniprot ID	Gene name	No. of peptides
			Control	DXR
	H4_HUMAN	HIST1H4A/HIST1H4B/HIST1H4C/HIST1H4D/HIST1H4E/HIST1H4F/HIST1H4H/HIST1H4I/HIST1H4J/HIST1H4K/HIST1H4L/HIST2H4A/HIST2H4B/HIST4H4	46	339
	EPHA2_HUMAN	EPHA2 (EphA2)	13	135
	ANXA6_HUMAN	ANXA6	23	116
	CA2D1_HUMAN	CACNA2D1	14	85
	MYOF_HUMAN	MYOF	0	81
	H2AX_HUMAN	H2AFX	0	79
	H33_HUMAN	H3F3A/H3F3B	11	77
	H2AY_HUMAN	H2AFY	0	68
	H2AV_HUMAN	H2AFV	0	65
	ANXA4_HUMAN	ANXA4	10	50
	ITA7_HUMAN	ITGA7	4	47
	RAI3_HUMAN	GPRC5A	8	46
	RADI_HUMAN	RDX	0	44
	FERM2_HUMAN	FERMT2	1	43
	TAGL_HUMAN	TAGLN	1	40
	FLOT1_HUMAN	FLOT1	1	39
	MVP_HUMAN	MVP	6	39
	PLXB2_HUMAN	PLXNB2	0	38
	NIBL1_HUMAN	FAM129B	3	36
	CALM_HUMAN	CALM1/CALM2/CALM3	6	34
	GNAI1_HUMAN	GNAI1	0	32
	AT2B4_HUMAN	ATP2B4	1	31
	MYL6_HUMAN	MYL6	4	30
	CTNB1_HUMAN	CTNNB1	1	28
	VIME_HUMAN	VIM	0	28
	CTNA1_HUMAN	CTNNA1	3	27
	LAMP1_HUMAN	LAMP1	1	26
	TKT_HUMAN	TKT	0	26
	UCHL1_HUMAN	UCHL1	3	26
	GNAQ_HUMAN	GNAQ	0	24
	MYH9_HUMAN	MYH9	0	23
	PGAM1_HUMAN	PGAM1	1	23
	HP1B3_HUMAN	HP1BP3	0	22
	PP1B_HUMAN	PPP1CB	1	21
	RFTN1_HUMAN	RFTN1	0	21
	FLOT2_HUMAN	FLOT2	1	19
	GBB4_HUMAN	GNB4	0	19
	GNA13_HUMAN	GNA13	0	19
	HSPB1_HUMAN	HSPB1	3	19
	PP1A_HUMAN	PPP1CA	0	19
	TNR6_HUMAN	FAS	0	19
	H12_HUMAN	HIST1H1C	0	18
	PRDX6_HUMAN	PRDX6	1	18
	PTK7_HUMAN	PTK7	1	18
	STX4_HUMAN	STX4	0	18
	TGM2_HUMAN	TGM2	0	18
	DNSL1_HUMAN	DNASE1L1	1	17
	PLAK_HUMAN	JUP	3	17
	RAB13_HUMAN	RAB13	0	17
	SCRB2_HUMAN	SCARB2	0	17
	ARPC2_HUMAN	ARPC2	3	16
	FHL2_HUMAN	FHL2	0	16
	G6PD_HUMAN	G6PD	0	16
	GBG12_HUMAN	GNG12	0	16
	H14_HUMAN	HIST1H1E	0	16
	BAF_HUMAN	BANF1	0	15
	S10AB_HUMAN	S100A11	0	15
	VAMP2_HUMAN	VAMP2	0	15
	ARP3_HUMAN	ACTR3	0	14
	ITA11_HUMAN	ITGA11	0	13
	VAMP7_HUMAN	VAMP7	0	13
	1C07_HUMAN	HLA-C	0	12
	ACTN4_HUMAN	ACTN4	0	12
	ANXA7_HUMAN	ANXA7	1	12
	CPNS1_HUMAN	CAPNS1	1	12
	CYFP1_HUMAN	CYFIP1	1	12
	GOGA7_HUMAN	GOLGA7	1	12
	ML12A_HUMAN	MYL12A	0	12
	RAB34_HUMAN	RAB34	0	12
	RS18_HUMAN	RPS18	0	12
	S10AD_HUMAN	S100A13	0	12
	AT1B1_HUMAN	ATP1B1	0	11
	CBR1_HUMAN	CBR1	1	11
	DAG1_HUMAN	DAG1	1	11
	ILK_HUMAN	ILK	0	11
	S38A2_HUMAN	SLC38A2	1	11
	ACTN1_HUMAN	ACTN1	0	10
	GSTO1_HUMAN	GSTO1	0	10
	PLOD1_HUMAN	PLOD1	0	10
	PRDX5_HUMAN	PRDX5	0	10
	CCNY_HUMAN	CCNY	0	9
	CHMP6_HUMAN	CHMP6	0	9
	H15_HUMAN	HIST1H1B	0	9
	NQO1_HUMAN	NQO1	0	9
	PKP2_HUMAN	PKP2	0	9
	PLST_HUMAN	PLS3	0	9
	PPAL_HUMAN	ACP2	0	9
	RHOB_HUMAN	RHOB	0	9
	RSSA_HUMAN	RPSA	0	9
	RTN4_HUMAN	RTN4	0	9
	S10AG_HUMAN	S100A16	0	9
	S26A2_HUMAN	SLC26A2	0	9
	SNP23_HUMAN	SNAP23	0	9
	VAT1_HUMAN	VAT1	0	9
	BAX_HUMAN	BAX	0	8
	CADH2_HUMAN	CDH2	0	8
	CC50A_HUMAN	TMEM30A	0	8
	CHIP_HUMAN	STUB1	0	8
	CLH1_HUMAN	CLTC	0	8
	PARK7_HUMAN	PARK7	0	8
	SH3L3_HUMAN	SH3BGRL3	0	8
